# Supplementary material for: Generation, Characterization, and Application of Inducible Proliferative Adult Human Epicardium-Derived Cells
Source: Cells. 2021 Aug 12;10(8):2064. doi: 10.3390/cells10082064 (PMC8391799; doi:10.3390/cells10082064)
Supplement: Supplementary file 1 [file cells-10-02064-s001.zip]

Archive with 6 entries (5 files):
- Supplemental materials.pdf
- supplemental video/
- supplemental video/Video S1. Epithelial iEPDC (+SB) migration.mp4
- supplemental video/Video S2.Epithelial iEPDC (-ADDT) migration.mp4
- supplemental video/Video S3. Mesenchymal iEPDCs (+TGF_) migration.mp4
- supplemental video/Video S4. Mesenchymal iEPDCs (-ADDT) migration.mp4
